# Supplementary material for: A Natural Xenogeneic Endometrial Extracellular Matrix Hydrogel Toward Improving Current Human in vitro Models and Future in vivo Applications
Source: Front Bioeng Biotechnol. 2021 Mar 5;9:639688. doi: 10.3389/fbioe.2021.639688 (PMC7973233; doi:10.3389/fbioe.2021.639688)
Supplement: Supplementary file 1 [file Data_Sheet_1.zip]

Archive with 6 entries (6 files):
- SUPPLEMENTARY FIGURE 1.tif
- SUPPLEMENTARY FIGURE 3.tif
- SUPPLEMENTARY FIGURE 4.jpg
- SUPPLEMENTARY FIGURE 5.jpg
- SUPPLEMENTARY_FIGURE_2.tif
- SUPPLEMENTARY_MATERIALS.pdf
